# Supplementary material for: Development and Characterization of Andrographolide Microparticles via Spray Drying: An Aqueous-Based Chitosan/Cellulose/Poloxamer Carrier Approach
Source: Polymers (Basel). 2026 Jul 3;18(13):1655. doi: 10.3390/polym18131655 (PMC13364418; doi:10.3390/polym18131655)
Supplement: Supplementary file 1 [file polymers-18-01655-s001.zip]

Archive with 1 entries (1 files):
- polymers-4340071-supplementary.pdf
